# Supplementary material for: Measuring Walking Speed Failed to Predict Early Death and Toxicity in Elderly Patients with Metastatic Non-Small-Cell Lung Cancer (NSCLC) Selected for Undergoing First-Line Systemic Treatment: An Observational Exploratory Study
Source: Cancers (Basel). 2022 Mar 5;14(5):1344. doi: 10.3390/cancers14051344 (PMC8909325; doi:10.3390/cancers14051344)
Supplement: Supplementary file 1 [file cancers-14-01344-s001.zip]

Archive with 1 entries (1 files):
- cancers-1618329-supplementary.pdf
